# Supplementary material for: Perceptions of Environmental Influence and Environmental Information-Seeking Behavior Among People With Asthma and COPD
Source: Front Digit Health. 2022 May 3;4:748400. doi: 10.3389/fdgth.2022.748400 (PMC9113516; doi:10.3389/fdgth.2022.748400)
Supplement: Supplementary file 1 [file Table_1.XLSX]

## Sheet: S1. Detailed population descrip
Table S1. Detailed population description.
Demographic characteristic	Asthma	COPD
N	500	198
Gender, n (%)
Female	410 (82)	122 (62)
Male	76 (15)	76 (38)
Prefer not to say	9 (2)	0 (0)
Identifies with another term	5 (1)	0 (0)
Race, n
White or Caucasian	402	175
Black or African American	52	13
Hispanic or Latino	56	4
Asian or Asian American	14	1
American Indian or Alaska Native	17	9
Native Hawaiian or other Pacific Islander	5	1
Another race	11	2
Highest education level, n (%)
Some middle and high school	8 (1)	11 (6)
High school graduate	91 (18)	51 (26)
Some college	195 (39)	101 (51)
College graduate	136 (27)	24 (12)
Advanced degree	66 (13)	10 (5)
Don't know/not sure	1 (0)	1 (1)
Not applicable	3 (1)	0 (0)
Annual household income, n (%)
Under $15000	69 (14)	48 (24)
Between $15000 and $29000	85 (17)	44 (22)
Between $30000 and $49000	78 (16)	43 (22)
Between $50000 and $74999	75 (15)	20 (10)
Between $75000 and $99999	57 (11)	13 (7)
Between $100000 and $150000	42 (8)	5 (3)
Over $150000	16 (3)	5 (3)
Prefer not to say	78 (16)	20 (10)

## Sheet: S2. Frequency by disease.
Table S2. Frequency distribution of responses when asked “How do you find out information about daily changes in air pollution? (Please select ALL that apply)” by disease.
Response	Preferred sources for information about air pollution
	Asthma, n (%)	COPD, n (%)
Propeller Asthma Forecast	338 (68)	---
App on my phone	331 (66)	124 (63)
TV reports	210 (42)	112 (57)
Look outside	164 (33)	72 (36)
Website	143 (29)	67 (34)
Air quality flags	119 (24)	40 (20)
Social Media	87 (17)	26 (13)
Local Radio	71 (14)	38 (19)
Talk to a friend or family member	33 (7)	19 (10)
I don't look for any information about air pollution	25 (5)	4 (2)
Newspaper	31 (6)	17 (6)
I don't know where to look for information about air pollution	7 (1)	4 (2)
Other	7 (1)	4 (1)

## Sheet: S3. Preferred sources by diseas
Table S3. Preferred sources for information about air pollution by disease (COPD with referent asthma).
Response	OR	Lower 95% CI	Upper 95% CI	Pr(>|z|)
Propeller Asthma Forecast
App on my phone	1.88968	1.05265	3.39229	0.0330165
TV reports	1.82861	1.04143	3.2108	0.0356128
Look outside	2.7722	1.48517	5.17452	0.001364
Website	1.13563	0.625829	2.0607	0.67569
Air quality flags	1.41057	0.690335	2.88225	0.345402
Social Media	2.2775	0.953662	5.43905	0.0638575
Local Radio	1.64355	0.772762	3.49559	0.196888
Talk to a friend or family member	15.0028	2.5403	88.6048	0.00279984
I don't look for any information about air pollution	0.276156	0.0594163	1.28352	0.100679
Newspaper	1.35898	0.478303	3.86118	0.564803

## Sheet: S4. Preferred sources by educat
Table S4. Preferred sources for information about air pollution by education level (< college graduate with ≥ college graduate referent)
Disease state	Response	OR	Lower 95% CI	Upper 95% CI	Pr(>|z|)
Asthma	Propeller Asthma Forecast
	App on my phone	0.711912	0.361155	1.40333	0.326407
	TV reports	0.612712	0.314919	1.1921	0.149149
	Look outside	0.712802	0.342346	1.48413	0.365572
	Website	0.926608	0.454413	1.88948	0.83392
	Air quality flags	0.417176	0.172552	1.0086	0.0522589
	Social Media	0.596089	0.203543	1.74569	0.345315
	Local Radio	1.12885	0.429281	2.96846	0.805914
	Talk to a friend or family member	1.46612e-09	0	0	0.997652
	I don't look for any information about air pollution	0.872597	0.190279	4.00163	0.860775
	Newspaper	0.787498	0.21121	2.9362	2.05853
COPD	App on my phone	0.665671	0.266981	1.65973	0.382632
	TV reports	0.615583	0.256873	1.47521	0.276563
	Look outside	0.976324	0.404704	2.35532	0.95747
	Website	0.581964	0.246283	1.37517	0.217251
	Air quality flags	0.573113	0.205759	1.59633	0.286825
	Social Media	0.459391	0.149088	1.41554	0.175497
	Local Radio	0.992576	0.32893	2.99519	0.989448
	Talk to a friend or family member	0.656803	0.184512	2.338	0.516383
	I don't look for any information about air pollution	0.794098	0.0617916	10.2051	0.859534
	Newspaper	0.392668	0.0987428	1.56151	1.20253

## Sheet: S5. Preferred sources by income
Table S5. Preferred sources for information about air pollution by household income (< $50,000 with ≥ $50,000 referent).
Disease state	Response	OR	Lower 95% CI	Upper 95% CI	Pr(>|z|)
Asthma	Propeller Asthma Forecast
	App on my phone	0.695565	0.357473	1.35342	0.285109
	TV reports	0.860604	0.446827	1.65755	0.653505
	Look outside	1.03328	0.496151	2.15188	0.930309
	Website	1.1317	0.557366	2.29786	0.732062
	Air quality flags	1.68677	0.702081	4.0525	0.242375
	Social Media	0.840309	0.287656	2.45474	0.750405
	Local Radio	1.54435	0.606034	3.93543	0.362493
	Talk to a friend or family member	2.62541	0.134644	51.1926	0.52418
	I don't look for any information about air pollution	0.515286	0.0895597	2.96472	0.457679
	Newspaper	1.51526	0.414209	5.54315	0.529977
COPD	App on my phone	1.32545	0.613662	2.86285	0.473293
	TV reports	0.897574	0.423769	1.90113	0.777787
	Look outside	0.685823	0.316261	1.48723	0.3396
	Website	1.07356	0.4894	2.355	0.859425
	Air quality flags	3.0063	0.971452	9.30342	0.0561657
	Social Media	1.03684	0.352416	3.05048	0.947608
	Local Radio	1.52683	0.560608	4.15837	0.407747
	Talk to a friend or family member	0.805762	0.255135	2.54474	0.712811
	I don't look for any information about air pollution	1.25935	0.0971572	16.3238	0.85997
	Newspaper	2.11275	0.462227	9.65697	0.33469

## Sheet: S6. Preferred sources by mean e
Table S6. Preferred sources for information about air pollution by mean air pollutant exposure (> 80th percentile with ≤ 80th percentile referent).
Disease state	Response		OR	Lower 95% CI	Upper 95% CI	Pr(>|z|)
Asthma	Look outside	PM2.5	0.69483	0.2366	2.04053	0.507708
		PM10	1.07469	0.443852	2.60211	0.873159
		O3	3.76369	1.25992	11.243	0.0176054
		NO2	0.475967	0.155873	1.45339	0.192399
		SO2	0.698074	0.274832	1.77311	0.4498
	TV Reports	PM2.5	1.47602	0.584021	3.73038	0.41047
		PM10	0.602015	0.273835	1.3235	0.20672
		O3	0.696729	0.265683	1.8271	0.462556
		NO2	0.925503	0.363406	2.35702	0.871054
		SO2	1.24882	0.558485	2.79246	0.588379
	Local radio	PM2.5	1.54807	0.418126	5.73156	0.512885
		PM10	0.181822	0.0376777	0.877423	0.0337674
		O3	1.61814	0.394953	6.62955	0.503571
		NO2	0.795263	0.195789	3.23023	0.748709
		SO2	1.76734	0.588989	5.30311	0.309731
	Newspaper	PM2.5	0.279053	0.0255914	3.04283	0.295057
		PM10	0.287123	0.0324821	2.53799	0.261727
		O3	1.7011	0.218244	13.2592	0.612081
		NO2	1.3153	0.20699	8.3579	0.77144
		SO2	0.952274	0.170223	5.3273	0.955606
	Website	PM2.5	1.23577	0.438701	3.48103	0.688679
		PM10	1.21668	0.517711	2.85936	0.652792
		O3	0.269755	0.0764631	0.951671	0.0416488
		NO2	1.05883	0.36827	3.0443	0.915508
		SO2	1.28692	0.537379	3.08192	0.571299
	App on my phone	PM2.5	1.17995	0.445762	3.12337	0.739003
		PM10	1.40056	0.619678	3.16545	0.418102
		O3	1.59249	0.56481	4.49007	0.378958
		NO2	1.27285	0.478858	3.38338	0.628597
		SO2	1.12695	0.485652	2.61508	0.780796
	Social Media	PM2.5	1.78358e-08	0	#NUM!	0.991612
		PM10	1.39692	0.361279	5.40132	0.62806
		O3	0.564393	0.0522595	6.09533	0.637529
		NO2	0.423852	0.0440032	4.08267	0.457637
		SO2	1.81249	0.455941	7.20517	0.398338
	Air Quality flags	PM2.5	0.218227	0.0496329	0.959503	0.0439346
		PM10	1.419	0.502646	4.00594	0.508668
		O3	1.89313	0.524282	6.8359	0.329918
		NO2	0.744202	0.199572	2.77512	0.659955
		SO2	2.47478	0.897986	6.82033	0.07978
	Talk to a friend or family member	PM2.5	0.51187	0	#NUM!	0.999972
		PM10	2.00469e-09	0	#NUM!	0.999001
		O3	1.05202	0	#NUM!	0.999998
		NO2	7.33839e-09	0	#NUM!	0.999056
		SO2	1.89686e-09	0	#NUM!	0.998982
	I don't look for any information about air pollution	PM2.5	3.25039	0.324831	32.5247	0.315806
		PM10	0.890081	0.120821	6.55717	0.909011
		O3	0.446095	0.0210941	9.43399	0.604125
		NO2	2.04811	0.119092	35.2227	0.621346
		SO2	1.60268e-08	0	#NUM!	0.994636
COPD	Look outside	PM2.5	2.08022	0.900086	4.80769	0.0865802
		PM10	1.49586	0.554418	4.03595	0.426479
		O3	1.48796	0.596842	3.70958	0.393845
		NO2	0.551672	0.204076	1.49132	0.241076
		SO2	0.615187	0.27889	1.357	0.228721
	TV Reports	PM2.5	1.30571	0.562847	3.02904	0.534396
		PM10	2.53232	0.885104	7.24509	0.0831969
		O3	0.930389	0.388432	2.22851	0.871383
		NO2	0.663039	0.261264	1.68267	0.387139
		SO2	0.426393	0.206139	0.881981	0.021524
	Local radio	PM2.5	0.789927	0.272482	2.29001	0.664111
		PM10	1.86938	0.607534	5.75207	0.27529
		O3	0.559014	0.176283	1.7727	0.323296
		NO2	1.41945	0.456422	4.4144	0.545128
		SO2	0.280248	0.0893719	0.878788	0.0291394
	Newspaper	PM2.5	2.32759	0.640451	8.45914	0.199419
		PM10	1.3723	0.321573	5.85621	0.669013
		O3	0.457743	0.0802165	2.61204	0.379156
		NO2	0.595217	0.10056	3.52309	0.5674
		SO2	0.615835	0.158225	2.39692	0.484438
	Website	PM2.5	0.862206	0.361916	2.05407	0.737814
		PM10	1.65174	0.589629	4.62705	0.339652
		O3	0.686862	0.262304	1.79859	0.44439
		NO2	0.543738	0.193723	1.52615	0.247219
		SO2	1.58241	0.750143	3.33807	0.228162
	App on my phone	PM2.5	2.01736	0.817441	4.97861	0.127848
		PM10	0.638059	0.232602	1.75028	0.382809
		O3	1.7771	0.679328	4.64884	0.241226
		NO2	1.041	0.389076	2.78525	0.936223
		SO2	1.09617	0.516494	2.32645	0.810975
	Social Media	PM2.5	1.23625	0.372208	4.10608	0.729123
		PM10	2.83767	0.770246	10.4543	0.116965
		O3	1.23671	0.347825	4.39719	0.742708
		NO2	0.694841	0.171562	2.81416	0.609938
		SO2	1.34788	0.45573	3.9865	0.589483
	Air Quality flags	PM2.5	0.651377	0.213958	1.98306	0.450443
		PM10	3.12395	0.888731	10.9809	0.0757205
		O3	1.80817	0.616974	5.29924	0.280276
		NO2	0.407997	0.108914	1.52837	0.183367
		SO2	0.446955	0.158223	1.26257	0.128525
	Talk to a friend or family member	PM2.5	1.70675	0.495039	5.88437	0.397239
		PM10	0.453385	0.0803612	2.55793	0.370217
		O3	1.09085	0.287166	4.14375	0.89839
		NO2	1.5065	0.3882	5.84635	0.553642
		SO2	0.881382	0.254711	3.04986	0.841981
	I don't look for any information about air pollution	PM2.5	4.77355	0.210113	108.45	0.326624
		PM10	3.0902e-09	0	#NUM!	0.997908
		O3	4.90785e-09	0	#NUM!	0.997746
		NO2	6.06984	0.24288	151.692	0.272124
		SO2	7.91298e-09	0	#NUM!	0.997672

## Sheet: S7. Frequency by disease.
Table S7. Frequency distribution of responses when asked “Which of the specific environmental factors do you think make your asthma/COPD symptoms worse? (Please select ALL that apply)” by disease.
Disease State	Response	Pollen	Mold	Second-hand smoke	AQI	Smoking	Pet dander	PM	O3	SO2	NO2
Asthma, n (%)	Yes it makes my symptoms worse	467 (93)	447 (89)	444 (89)	419 (84)	400 (80)	332 (66)	234 (47)	157 (31)	135 (27)	104 (21)
	No it does not make my symtpoms worse	31 (6)	48 (10)	55 (11)	40 (8)	77 (15)	159 (32)	58 (12)	184 (37)	134 (27)	160 (32)
	I do not know what this is	1 (0)	1 (0)	0 (0)	39 (8)	13 (3)	4 (1)	204 (41)	155 (31)	224 (45)	233 (47)
COPD, n (%)	Yes it makes my symptoms worse	170 (86)	168 (85)	164 (83)	166 (84)	153 (82)	103 (52)	115 (58)	90 (45)	87 (44)	69 (35)
	No it does not make my symtpoms worse	24 (12)	21 (11)	30 (15)	22 (9)	30 (15)	90 (45)	22 (11)	63 (32)	32 (16)	43 (22)
	I do not know what this is	2 (1)	7 (4)	3 (2)	13 (7)	4 (2)	3 (2)	60 (30)	40 (20)	76 (38)	83 (42)

## Sheet: S8. Perceptions by disease.
Table S8. Perceptions that specific air pollutants impact symptoms by disease (COPD with asthma referent).
Response	OR	Lower 95% CI	Upper 95% CI	Pr(>|z|)
AQI	1.07375	0.355278	3.24518	0.899652
PM	0.452059	0.162953	1.25409	0.127237
O3	1.65572	0.866621	3.16332	0.126861
SO2	2.29153	1.07623	4.87916	0.0315132
NO2	1.84532	0.865736	3.93332	0.112598

## Sheet: S9. Perceptions by education.
Table S9. Perceptions that specific air pollutants impact symptoms by education level (< college graduate with ≥ college graduate referent).
Disease state	Response	OR	Lower 95% CI	Upper 95% CI	Pr(>|z|)
Asthma	AQI	2.68117	0.649677	11.065	0.17267
	PM	0.945456	0.272178	3.2842	0.929651
	O3	0.839104	0.391392	1.79895	0.652102
	SO2	1.81493	0.746418	4.41303	0.188565
	NO2	2.86844	1.03649	7.93826	0.042457
COPD	AQI	0.159958	0.0161813	1.58125	0.116882
	PM	0.423333	0.0893394	2.00596	0.278818
	O3	0.736293	0.270389	2.00499	0.549205
	SO2	0.988536	0.337864	2.8923	0.983205
	NO2	0.988536	0.337864	2.8923	0.983205

## Sheet: S10. Perceptions by mean exposu
Table S10. Perceptions that specific air pollutants impact symptoms by mean air pollutant exposure (> 80th percentile with ≤ 80th percentile referent).
Disease state	Pollutant	OR	Lower 95% CI	Upper 95% CI	Pr(>|z|)
Asthma	PM25	0.965568	0.428519	2.17568	0.932629
	PM10	1.72633	0.739917	4.02776	0.206537
	O3	1.13193	0.634885	2.01809	0.674452
	NO2	1.73679	0.892371	3.38026	0.104198
	SO2	1.241	0.629533	2.4464	0.532922
COPD	PM25	1.89183	0.413626	8.65281	0.411126
	PM10	0.728223	0.149886	3.53809	0.694141
	O3	0.921274	0.380733	2.22924	0.855681
	NO2	1.64815	0.503104	5.39925	0.409198
	SO2	0.65962	0.240215	1.81129	0.419458

[truncated: 12 more sheets: S11. Knowledge by disease., S12. Knowledge by education., S13. Knowledge by income., S14. Knowledge by mean exposure, S15. Frequency by disease., S16. Sense of agency by educati, S17. Sense of agency by income., S18. Sense of agency by mean ex, S19. Frequency by disease., S20. Self-management by educati, S21. Self-management by income, S22. Self-management by mean ex]
